# Supplementary material for: Ruminant and chicken: important sources of campylobacteriosis in France despite a variation of source attribution in 2009 and 2015
Source: Sci Rep. 2018 Jun 18;8:9305. doi: 10.1038/s41598-018-27558-z (PMC6006168; doi:10.1038/s41598-018-27558-z)
Supplement: Supplementary file 1 — Supplementary material [file 41598_2018_27558_MOESM1_ESM.xlsx]

## Sheet: Feuil1
Ruminant and chicken: important sources of campylobacteriosis in France despite a variation of source attribution in 2009 and 2015
Amandine Thépault, Ségolène Quesne, Typhaine Poezevara, Valérie Rose, Véronique Béven, Edouard Hirchaud, Fabrice Touzain, Pierrick Lucas, Guillaume Méric, Leonardos Mageiros, Samuel K. Sheppard, Marianne Chemaly and Katell Rivoal*
Table S1. Composition of datasets used in source attribution studies according to the genotyping method used
Population	CGF40	MLST	WGS (15 host-segregating markers)
			French genomes	Archive genomes
Chicken	644 a	644 a	65 b	327 *
Ruminant	42 c + 649 d	42 e + 77d	13b + 77 f	105 *
Environment	122 c	39 g	39 b	59 *
Pets (Cat and Dog)	161 c	55 b	55 b	-
Human 2009	143 a	143 a	40 b	-
Human 2015	371 h	79 f	79 f	-
Total	2132	1079	368 + 491
Letters indicated close to the number of isolates reffer to the study in which these isolates were characterized. They correspond to the following studies:
a Thépault et al., 2018 (29); b Thépault et al 2017 (24); c Thépault et al 2016 (79); d Thépault et al., 2018 (10); e Unpublished data; f This study;
g Gourmelon et al 2017 (67); * Sheppard et al., 2013 (86); Sheppard et al 2014 (87); Pascoe et al., 2016 (88); Yahara et al., 2016 (85); Unpublished data
Table S2. Details of the 156 Campylobacter jejuni genomes sequenced in the study
Isolate id	Isolate	Origin	Assembler used	Total length (bp)	Contigs			Accession number
					Number	Max. length	Mean length
6435	C16BOV0002	cow	mira	1708254	358	210096	4772	SRR6914334
6436	C16BOV0060	calf	SPAdes	1748912	134	59383	13052	SRR6914333
6437	C16BOV0112	cow	mira	1779371	424	334337	4197	SRR6914332
6438	C16BOV0121	cow	SPAdes	1620375	141	78116	11493	SRR6914331
6439	C16BOV0228	calf	SPAdes	1671725	49	228157	34117	SRR6914338
6440	C16BOV0241	calf	mira	1834761	408	332183	4497	SRR6914337
6441	C16BOV0252	calf	mira	1767812	98	89194	18039	SRR6914336
6442	C16BOV0279	cow	SPAdes	1643208	33	238183	49795	SRR6914335
6443	C16BOV0336	calf	mira	1640787	90	142053	18231	SRR6914329
6444	C16BOV0377	steer or young bull	mira	1792877	361	220159	4967	SRR6914328
6445	C16BOV0439	cow	SPAdes	1829627	96	74412	19059	SRR6914240
6446	C16BOV0441	cow	mira	1915288	800	21895	2395	SRR6914239
6447	C16BOV0452	calf	SPAdes	1708556	175	97896	9764	SRR6914242
6448	C16BOV0481	calf	mira	1838571	429	398784	4286	SRR6914241
6449	C16BOV0553	steer or young bull	mira	1827580	436	232304	4192	SRR6914244
6450	C16BOV0606	cow	mira	1785555	469	306105	3808	SRR6914243
6451	C16BOV0611	heifer	mira	1788941	430	274387	4161	SRR6914246
6452	C16BOV0674	calf	mira	1861059	567	532918	3283	SRR6914245
6453	C16BOV0688	calf	SPAdes	1660079	98	98305	16940	SRR6914238
6454	C16BOV0689	calf	mira	1796128	491	306768	3659	SRR6914237
6455	C16BOV0691	calf	mira	1857128	409	316147	4541	SRR6914223
6456	C16BOV0705	calf	mira	1786845	381	286620	4690	SRR6914224
6457	C16BOV0718	cow	mira	1744662	320	308370	5453	SRR6914225
6458	C16BOV0720	steer or young bull	SPAdes	1670220	122	85242	13691	SRR6914226
6459	C16BOV0802	calf	mira	1829093	433	306017	4225	SRR6914219
6460	C16BOV0840	cow	SPAdes	1668468	84	106703	19863	SRR6914220
6461	C16BOV0878	calf	SPAdes	1695207	65	141018	26081	SRR6914221
6462	C16BOV0973	calf	SPAdes	1652552	52	310391	31780	SRR6914222
6463	C16BOV1019	ox	SPAdes	1658844	57	154109	29103	SRR6914217
6464	C16BOV1024	cow	mira	1659248	60	157491	27655	SRR6914218
6465	C16BOV1057	cow	SPAdes	1616542	35	148194	46187	SRR6914368
6466	C16BOV1058	cow	SPAdes	1737673	80	117141	21721	SRR6914367
6467	C16BOV1071	cow	SPAdes	1689828	94	135772	17977	SRR6914366
6468	C16BOV1073	calf	SPAdes	1647003	49	216724	33613	SRR6914365
6469	C16BOV1123	cow	SPAdes	1656524	36	266062	46015	SRR6914372
6470	C16BOV1126	calf	SPAdes	1619206	35	216019	46264	SRR6914371
6471	C16BOV1146	calf	mira	1789560	291	277266	6150	SRR6914370
6472	C16BOV1168	calf	SPAdes	1702013	40	158868	42551	SRR6914369
6473	C16BOV1180	cow	SPAdes	1691042	73	89458	23165	SRR6914374
6474	C16BOV1182	heifer	mira	1808741	369	239515	4902	SRR6914373
6475	C16BOV1185	cow	mira	1735919	332	191863	5229	SRR6914355
6476	C16BOV1243	bull	SPAdes	1658120	68	146789	24385	SRR6914356
6477	C16BOV1245	steer or young bull	SPAdes	1826143	180	184886	10146	SRR6914353
6478	C16BOV1247	cow	mira	1685870	290	202607	5814	SRR6914354
6479	C16BOV1257	calf	SPAdes	1682734	45	155286	37395	SRR6914351
6480	C16BOV1275	cow	SPAdes	1661373	56	157459	29668	SRR6914352
6481	C16BOV1293	heifer	SPAdes	1702394	63	136027	27023	SRR6914349
6482	C16BOV1319	cow	mira	1679938	258	252691	6512	SRR6914350
6483	C16BOV1321	cow	SPAdes	1697284	45	226870	37718	SRR6914357
6484	C16BOV1323	ox	SPAdes	1665559	43	177212	38734	SRR6914358
6485	C16BOV1324	calf	mira	1725754	214	358545	8065	SRR6914323
6486	C16BOV1337	calf	SPAdes	1704594	52	164804	32781	SRR6914322
6487	C16BOV1376	cow	mira	1734272	406	191714	4272	SRR6914325
6488	C16BOV1481	steer or young bull	SPAdes	1654324	49	210026	33762	SRR6914324
6489	C16BOV1489	heifer	mira	1776595	320	201160	5552	SRR6914319
6490	C16BOV1543	calf	mira	1825607	307	235616	5947	SRR6914318
6491	C16BOV1547	cow	SPAdes	1658069	58	177334	28588	SRR6914321
6492	C16BOV1592	calf	SPAdes	1755205	68	151158	25812	SRR6914320
6493	C16BOV1600	cow	SPAdes	1651807	38	214600	43469	SRR6914327
6494	C16BOV1602	steer or young bull	SPAdes	1668369	77	105817	21668	SRR6914326
6495	C16BOV1668	calf	SPAdes	1708115	130	187700	13140	SRR6914299
6496	C16BOV1679	calf	SPAdes	1764764	71	133967	24856	SRR6914300
6497	C16BOV1723	cow	SPAdes	1657288	59	137566	28090	SRR6914301
6498	C16BOV1725	cow	SPAdes	1664837	63	173227	26426	SRR6914302
6499	C16BOV1776	steer or young bull	SPAdes	1694556	43	178330	39409	SRR6914303
6500	C16BOV1782	calf	SPAdes	1744401	95	148683	18363	SRR6914304
6501	C16BOV1813	calf	SPAdes	1669936	59	173137	28304	SRR6914305
6502	C16BOV1827	cow	mira	1786955	403	236336	4435	SRR6914306
6503	C16BOV1840	ox	SPAdes	1697409	42	127775	40415	SRR6914297
6504	C16BOV1934	calf	mira	1717143	63	105295	27257	SRR6914298
6505	C16BOV1960	calf	SPAdes	1831050	53	271188	34549	SRR6914286
6506	C16BOV1977	calf	SPAdes	1732281	66	152591	26247	SRR6914285
6507	C16BOV2045	calf	SPAdes	1666411	54	180199	30860	SRR6914284
6508	C16BOV2057	calf	mira	1760778	49	256169	35935	SRR6914283
6509	C16BOV2151	calf	SPAdes	1624222	47	169288	34558	SRR6914282
6510	C16BOV2177	calf	SPAdes	1682746	31	198715	54283	SRR6914281
6511	C16BOV2191	calf	SPAdes	1663432	42	192048	39606	SRR6914280
6512	HH0009	human	SPAdes	1618944	40	232015	40474	SRR6914278
6513	HH0106	human	SPAdes	1714007	38	240008	45106	SRR6914277
6514	HH0117	human	SPAdes	1748968	89	92674	19652	SRR6914259
6515	HH0122	human	SPAdes	1660347	58	126103	28627	SRR6914260
6516	HH0131	human	mira	1737520	72	139826	24133	SRR6914257
6517	HH0135	human	SPAdes	1702409	53	205427	32121	SRR6914258
6518	HH0160	human	SPAdes	1652749	42	137193	39352	SRR6914263
6519	HH0235	human	SPAdes	1725891	60	191088	28765	SRR6914264
6520	HH0280	human	mira	1614639	54	117767	29901	SRR6914261
6521	HH0351	human	SPAdes	1655635	38	165388	43570	SRR6914262
6522	HH0408	human	SPAdes	1721201	40	181772	43031	SRR6914265
6523	HH0432	human	SPAdes	1641366	40	185854	41035	SRR6914266
6524	HH0623	human	SPAdes	1684402	29	318613	58083	SRR6914364
6525	HH0761	human	SPAdes	1676611	64	160970	26198	SRR6914363
6526	HH0858	human	SPAdes	1695471	36	229691	47097	SRR6914330
6527	HH0866	human	mira	1769746	467	474707	3790	SRR6914317
6528	HH0869	human	mira	1916399	625	306910	3067	SRR6914212
6529	HH0955	human	mira	1694094	390	226914	4344	SRR6914375
6530	HH0956	human	SPAdes	1705222	34	156226	50154	SRR6914214
6531	HH0990	human	SPAdes	1601437	59	184750	27143	SRR6914213
6532	HP0003	human	SPAdes	1684736	63	152312	26742	SRR6914216
6533	HP0023	human	SPAdes	1685251	25	283738	67411	SRR6914215
6534	HP0119	human	SPAdes	1747649	47	171218	37185	SRR6914227
6535	HP0200	human	SPAdes	1620118	31	243677	52262	SRR6914228
6536	HP0219	human	SPAdes	1674045	48	138889	34876	SRR6914229
6537	HP0231	human	mira	1755441	312	192041	5627	SRR6914230
6538	HP0232	human	SPAdes	1704285	46	150814	37050	SRR6914231
6539	HP0342	human	SPAdes	1638799	36	155795	45523	SRR6914232
6540	HP0354	human	SPAdes	1616763	37	350976	43697	SRR6914233
6541	HP0398	human	SPAdes	1703167	50	182284	34064	SRR6914234
6542	HP0410	human	mira	1949969	605	226759	3224	SRR6914235
6543	HP0458	human	SPAdes	1790627	42	303970	42634	SRR6914236
6544	HP0473	human	SPAdes	1644144	48	187774	34253	SRR6914256
6545	HP0501	human	mira	1988298	666	334375	2986	SRR6914255
6546	HP0514	human	SPAdes	1762539	83	77476	21236	SRR6914254
6547	HP0522	human	SPAdes	1700769	63	215979	26997	SRR6914253
6548	HP0565	human	SPAdes	1751212	447	19832	3918	SRR6914252
6549	HP0681	human	SPAdes	1668916	112	118945	14902	SRR6914251
6550	HP0726	human	mira	1771385	464	313101	3818	SRR6914250
6551	HP0727	human	SPAdes	1818532	34	228395	53487	SRR6914249
6552	HP0766	human	SPAdes	1674387	37	267437	45254	SRR6914248
6553	HP0826	human	SPAdes	1650673	63	239235	26202	SRR6914247
6554	HP0827	human	SPAdes	1784351	58	179695	30765	SRR6914271
6555	HP0832	human	SPAdes	1654503	49	153002	33766	SRR6914272
6556	HP0843	human	SPAdes	1677919	46	192500	36477	SRR6914269
6557	HP0860	human	SPAdes	1731833	85	138424	20375	SRR6914270
6558	HP0910	human	SPAdes	1722697	50	182378	34454	SRR6914275
6559	HP0935	human	SPAdes	1582661	38	191687	41649	SRR6914276
6560	HP0944	human	SPAdes	1684607	39	170427	43196	SRR6914273
6561	HP0947	human	SPAdes	1751488	79	247389	22171	SRR6914274
6562	HP0973	human	SPAdes	1728375	45	196936	38409	SRR6914267
6563	HP0988	human	SPAdes	1597514	42	144209	38037	SRR6914268
6564	HP0990	human	SPAdes	1601869	43	148708	37253	SRR6914290
6565	HP1054	human	SPAdes	1718516	29	372946	59260	SRR6914289
6566	HP1076	human	SPAdes	1644487	66	115592	24917	SRR6914292
6567	HP1094	human	SPAdes	1655464	64	205316	25867	SRR6914291
6568	HP1096	human	SPAdes	1709025	44	142261	38842	SRR6914294
6569	HP1109	human	SPAdes	1679890	43	132290	39068	SRR6914293
6570	HP1112	human	SPAdes	1661568	123	210141	13509	SRR6914296
6571	HP1148	human	SPAdes	1652331	55	137742	30043	SRR6914295
6572	HP1162	human	SPAdes	1735621	108	89007	16071	SRR6914288
6573	HP1346	human	SPAdes	1641039	65	190135	25247	SRR6914287
6574	HP1416	human	SPAdes	1616217	36	251948	44895	SRR6914313
6575	HP1637	human	SPAdes	1643723	34	230030	48345	SRR6914314
6576	HP1652	human	SPAdes	1683663	61	114394	27602	SRR6914315
6577	HP1886	human	SPAdes	1679644	45	169505	37326	SRR6914316
6578	HP1998	human	SPAdes	1682045	89	120364	18900	SRR6914309
6579	HP2112	human	SPAdes	1703971	36	476475	47333	SRR6914310
6580	HP2157	human	mira	1607249	50	113473	32145	SRR6914311
6581	HP2186	human	SPAdes	1640357	40	249106	41009	SRR6914312
6582	HP2266	human	SPAdes	1739520	61	124838	28517	SRR6914307
6583	HP2278	human	SPAdes	1751596	51	213226	34346	SRR6914308
6584	HP2346	human	SPAdes	1608757	23	251270	69946	SRR6914344
6585	HP2353	human	SPAdes	1657996	46	305951	36044	SRR6914343
6586	HP2440	human	mira	1892312	639	206600	2962	SRR6914342
6587	HP2456	human	mira	1772011	393	310982	4509	SRR6914341
6588	HP2555	human	mira	1856734	448	224975	4145	SRR6914348
6589	HP2607	human	mira	1940487	464	284854	4183	SRR6914347
6590	HP2651	human	mira	1906579	591	309753	3227	SRR6914346
